# Supplementary material for: Developmental mechanisms of macroevolutionary change in the tetrapod axis: A case study of Sauropterygia
Source: Evolution. 2017 Mar 21;71(5):1164–77. doi: 10.1111/evo.13217 (PMC5485078; doi:10.1111/evo.13217)
Supplement: Supplementary file 11 — Comparative‐dataset. [file EVO-71-1164-s011.xlsx]

## Sheet: Data
Metadata					Body plan data in cm or units
					General			Vertebral Counts
Taxon	Specimen	Museum	Stage	References	Length including head	Neck length (not including head)	Trunk length	Cervical	Dorsal
Albertonectes vanderveldi	2007.011.0001	TMP	Upper Campanian	Kubo et al. 2012	1120	700	188	76	18
Anarosaurus pumilio	59073	SMNS	Anisian	Rieppel and Lin 1995, Dames, 1890	NA	NA	NA	19	26
Archaeonectrus rostratus	38525	NHMUK	Sinemurian	Owen 1865, Novozhilov 1964 (Owen 1865 for Plesiosaurus), Smith 2007	367	90	99	24	20
Attenborosaurus conybeari	R1339	NHMUK	Sinemurian	Sollas 1881, Swinton 1948, Sollas 1881	NA	181	NA	38	21
Avalonnectes arturi	14550	NHMUK	Hettangian	Benson et al. 2012;Benson et al. 2011	NA	69	54.5	25	19
Bobosaurus forojuliensis	27285	MFSN	Carnian	Dalla Vecchia 2006	NA	89	98	20	27
Brancasaurus brancai	A3.B4	GWWU	Berriasian	Wegner 1914	326	138	88.5	37	22
Callawayasaurus colombiensis	38349	UCMP	Lower Aptian	Druckenmiller & Russel 2006; Kubo et al 2012; Welles 1962	NA	NA	NA	56	25
Ceresiosaurus calcagnii	1889	GPIT	Ladinian	Rieppel 1998; Peyer 1931; Rieppel, 2000; Hänni, 2004	249	50.5	NA	26	NA
Colymbosaurus trochanterius	31787	NHMUK	Kimmeridgian–early Tithonian	Benson and Bowdler 2014; Seeley 1869; Owen 1841; Barrett 1858; Seeley 1869; Phillips 1871; Brown 1981	NA	200	153	41	21
Corosaurus alocovensis	5485	UW	Scythian/Anisian	Storrs 1991; Case 1936	165	25	50	18	23
Cryptocleidus eurymerus	3183	GPIT	Callovian	O'Keefe 2002, Benson & Druckenmillar 2013; Seeley 1892	372	112	134	32	25
Cryptoclidus eurymerus	R2860	NHMUK	Callovian	Brown 1981; Andrews 1910; Smellie 1916; Phillips 1871	NA	104	NA	32	25
Dactylosaurus schroederi	Uncataloged	GPIT	Ladinian	Rieppel and Lin 1995, Nopsca 1928	NA	5.1	7.3	17	19
Diandongosaurus acutidentatus	000933-F03498	NMNS	Anisian	Sato et al. 2014; Shang, wu, lee 2011	32.6	8	8.5	20	18
Dianopachysaurus dingi	31365	LPV	Anisian (Pelsonian)	Liu et al. 2011	13.2	3.7	4.1	20	19
Dolichorhynchops osborni	1300	KUVP	Santonian /Campanian	Carpenter 1997; O'Keefe 2002; Williston 1904	276	62.5	93	21	25
Dolichorhynchops tropicensis	V10046	MNA	Turonian	McKean, 2012; Albright et al. 2007	NA	68.5	NA	21	26
Elasmosaurus platyurus	10081	ANSP	lower Campanian	Everhart 2005; Welles 1952; Sachs 2005; Cope 1868	1130	667	214	71	23
Eoplesiosaurus antiquior	8348	TTNCM	Hettangian	Benson et al., 2012; Benson et al. 2011	NA	135	78	38	NA
Hauffiosaurus longirostris	1033	MCZ	Toarcian	White 1940; Blake in Tate & Blake, 1876	483	178	203	33	25
Hauffiosaurus tomistomimus	LL 8004	MMUM	Toarcian	Benson et al 2011; Broadhurst & Duffy 1970; Cruickshank 1996; O'Keefe 2001, O'Keefe 2002	445	152	127	34	21
Hauffiosaurus zanoni	uncatalogued	HAUF	Toarcian	Vincent 2011; O'Keefe 2001	350	93	98	30	NA
Henodus chelyops	7290	GPIT	Carnian	Huene 1936; Rieppel 2000	128.5	17	49	6	13
Hydralmosaurus serpentius	5835	AMNH	Campanian	Welles 1943; Carpenter 1999	1130	NA	NA	63	19
Hydrotherosaurus alexandrae	33912	UCMP	Maastrichtian	Welles 1943; Sato 2002	806	471	140	60	19
Kaiwhekea katiki	12649	OU	Maastrichtian	Cruickshank & Fordyce 2002	NA	NA	195	53	23
Keichosaurus hui	81682	SMNS	Middle Triassic	Lin and Rieppel 1998; Rieppel 2000; Young 1957	23.5	6.2	5.7	26	18
Keichosaurus hui	7613	GXD	Middle Triassic	Lin and Rieppel 1998; Young 1958; Rieppel 2000	NA	8.8	NA	25	19
Kronosaurus queenslandicus	1285	MCZ	Aptian-Albian	Romer and Lewis 1959; Longman 1924; White 1935, 1940	1280	130	570	12	32
Lariosaurus balsami	1887	GPIT	Ladinian	Curioni 1841	85.6	18	NA	20	23
Lariosaurus balsami	81693	SMNS	Unknown	Curioni 1841	50.2	16	12.5	24	20
Libonectes atlasense	3978	SMNK	Lower Turonian	Buchy 2005	720	400	135	53	21
Liopleurodon ferox	3184	GPIT	Middle Callovian	Sauvage 1873; O'Keefe 2002, Tarlo 1960	488	92.5	198	21	26
Macroplata tenuiceps	R5488	NHMUK	Hetttangian	Ketchum & Smith 2010; Swinton 1930	465	115	144	27	25
Manemergus anguirostris	3861	SMNK	Early Turonian	Buchy et al. 2005	NA	61	60	25	19
Meyerasaurus victor	12478	SMNS	Toarcian	Smith & Vincent 2010; Fraas 1910	352	86	NA	27	31
Microcleidus brachypterygius	51143	SMNS	Toarcian	Grossman 2007, von Huene 1923, Maisch & Rucklin 2000	NA	142	71	36	17-19
Microcleidus brachypterygius	51141	SMNS	Toarcian	Huene 1923	203	85	NA	37	22
Microcleidus homalospondylus	LL 7135	MMUM	Toarcian	Watson 1909; Owen 1965	NA	251	145	40	24
Microcleidus homalospondylus	36184	NHMUK	Toarcian	Owen 1865–1881; Watson 1909	NA	210	NA	40	22
Microcleidus indet.	51945	SMNS	NA	Owen 1865	NA	136.5	72.5	NA	20
Microcleidus tournemirensis	J. T. 86-100	MMM	Toarcian	Sciau et al 1990; Bardet et al. 1999	390	186	82.5	43	19
Muraenosaurus leedsii	R2421	NHMUK	Callovian	Andrews 1910; Brown 1981	NA	NA	NA	44	22
Muraenosaurus leedsii	R.2863	NHMUK	NA	O'Keefe 2002; Seeley 1874	NA	195	NA	41	26
Neusticosaurus edwardsii	3460	PIMUZ	Ladinian	Carroll and Gaskill 1985; Cornalia 1854; Sander 1989	114	12.7	30.5	17	20
Neusticosaurus peyeri	T3615	PIMUZ	Middle Ladinian	Sander 1989	22.6	3.6	4.3	17	19
Neusticosaurus pusillus	1241	GPIT	Ladinian	Seeley 1882	30.5	6	6.5	17	23
Neusticosaurus pusillus	R5737	NHMUK	Ladinian	Stockar & Renesto 2011, Sander 1989, Seeley 1882	20.6	4.1	NA	19	21
Neusticosaurus pygmaeus	53932	SMNS	NA	Fraas 1896	22.7	3.8	NA	16	24
Nichollssaura borealis	94.122.01	TMP	Lower Albian	Druckenmillar & Russell 2008; Kubo et al 2012	256	69	92.5	24	24
Nothosaurus giganteus	T4829	PIMUZ	Anisian Ladinian boundary	Rieppel 2000; Kuhn-Schnyder 1966; Peyer 1939; Munster 1834	400	69	112	19	24
Nothosaurus marchius	?(331)	SMNS	NA	Schroder	NA	21.5	NA	17	20
Pachypleurosaurus sp	81781	SMNS	NA	NA	28	7	NA	26	19
Peloneustes philarchus	3182	GPIT	Callovian	Seeley 1869, O'Keefe 2002, Ketchum and Benson 2011, Lydekker (1889), Andrews (1895, 1910 and 1913)	420	74	155	19	24
Peloneustes philarchus	J46913	CAMSM	NA	Seeley 1870	NA	88	NA	18	21
Picrocleidus sp	G18.1996	LEICT	Callovian	Evans 2012; O'Keefe 2002; Andrews 1909	NA	170.5	88	44	17
Pistosaurus longaevus	R4041	SMF	Anisian	Sues 1987; Meyer 1849	NA	NA	NA	23	22
Pistosaurus strunzi	1886	GPIT	Late Anisian	Sues 1987	NA	78	NA	22	22
Placodus gigas	55751	SMNS	NA	Rieppel 2000; Drevermann 1933; Agassiz 1832	NA	12.5	73	7	19
Plesiopterys wildi	16812	SMNS	Toarcian	O'Keefe 2004; Großmann 2007; O'Keefe 2002	242.5	88.5	63.5	40	23
Plesiosaurus brachypterygius	3185	GPIT	Lower Toarcian	von Heune 1923	299	115	NA	33	NA
Plesiosaurus dolichodeirus	22656	NHMUK	Sinemurian	Storrs 1997; Owen 1865–1881; De la Beche & Conybeare, 1821; Conybeare 1824	NA	115	NA	41	21
Pliosaurus brachyspondylus	35991	CAMSM	NA	Tarlo 1959	NA	NA	NA	19	26
Polycotylus latipinnis	1125	YPM	Santonian -Campanian	Cope, 1869; O'Keefe 2002; O'Keefe 2004; Williston 1903; Williston 1906, Williston 1908	NA	112	NA	26	28
Psephoderma alpinum	V527	MCSNM	Upper Alaunian	Pinna & Nosotti 1989; Meyer 1858	90.2	4.7	24.9	5	15
Qianxisaurus chajiangensis	KIKO-F044630	NMNS	Ladinian	Cheng et al. 2012	74.5	11.5	23.8	19	26
Rhomaleosaurus cramptoni	F8785	NMING, NHMUK has cast of holotype	Toarcian	Smith 2007; Smith & Dyke 2008; Carte & Baily 1863	677	187	196	28	27
Rhomaleosaurus megacephalus	G221.1851	LEICT	Hettangian	Cruickshank 1994; O'Keefe 2002; Smith 2007; Stutchbury, 1846	562	139	182	28	23
Rhomaleosaurus zetlandicus	G503	YORYM	Toarcian	Smith 2007; Taylor 1992; Phillips in Anon 1854	530	120	176	20	30
Richmond pliosoaur	1609	QMF	Albian	NA	NA	138	NA	22	19
Seelyosaurus guilelmiimperatoris	51015	SMNS	Toarcian	Fraas 1910; Großmann 2007; White 1940; Dames 1895	358	126	94.5	33	21
Serpianosaurus mirigiolensis	3931	PIMUZ	Anisian/ladinian	Rieppel 1990; Seeley 1882; Rieppel 1989	NA	7.6	12.7	14	24
Simolestes vorax	R3319	NHMUK	Callovian	O'Keefe 2002; Andrews 1913; Tarlo 1960; Andrews 1909	NA	134	NA	22	30
Styxosaurus snowii	451	SDSM	Campanian	Carpenter 1999; Welles and Bump 1949; Williston 1890	NA	600	234.5	62	22
Westphaliasaurus simonsensii	P58091	GWWU	Pliensbachian	Schwermann & Sander, 2011	399	138	NA	23	20-22
Wumengosaurus delicatomandibularis	V15314	IVPP	Anisian	Wu et al. 2011; Jiang et al. 2008	96.9	14.4	27.6	20	29
Yunguisaurus liae	004529/F003862	NMNS	Carnian	Cheng et al., 2006; Sato et al. 2010	220	73.2	53	44	28
Specimens with only one measurement available not shown

## Sheet: Museums
AMNH	American Museum of Natural History	New York	USA
ANSP	Academy of Natural Sciences of Drexel University	Philadelphia	USA
CAMSM	Sedgwick Museum of Earth Sciences	Cambridge	UK
CMN	Canadian Museum of Nature	Ottowa	Canada
FHSM	Sternberg Museum of Natural History	Fort Hayes, Kansas	USA
FMNH	Field Museum of Natural History	Chicago	USA
GPIT	Institut und Museum Fur Geologie und Palaontologie	Tubingen	Germany
GWWU	Geomuseum der Westfälischen Wilhems-Universitaet	Münster	Germany
GXD	Guizhou Province Museum	Guizhou	China
HAUF	Urwelt Museum Hauff	Holzmaden	Germany
IGWH	Institut fuer Geowissenschaften aus dem Martin-Lurther-Universitat	Halle	Germany
KUVP	Kansas Museum of Natural History	Lawrence	USA
LEICT	New Walk Museum	Leicester	UK
MB	Museum fur Naturkunde	Berlin	Germany
MCSNM	Museo Civico di Storia Naturale di Milano	Milan	Italy
MCZ	Museum of Comparative Zoology	Harvard	USA
MFSN	Museo Friulano di Storia Naturale	Udine	Italy
MHNGr	Muséum d'Histoire Naturelle de Grenoble	Grenoble	France
MMM	Musee Municipal de Millau	Millau	France
MMUM	Manchester Museum	Manchester	UK
MNA	Musuem of Northern Arizona	Flagstaff	USA
MOR	Museum of the Rockies	Bozeman, Montana	USA
MOZ	Museo Olsacher Zapala	Zapala	Argentina
NHMUK	National History Museum	London	UK
NMING	National Museum of Eire	Dublin	Ireland
NMNS	National Museum of Natural Science	Taichung	Taiwan
OU	University of Otago	Dunedin	New Zealand
OUMNH	Oxford University Museum of Natural History	Oxford	UK
PIMUZ	Palaontologisches Institute und Museum der Universitat Zurich	Zurich	Switzerland
PMO	University of Oslo Natural History Museum	Oslo	Norway
SDSM	Museum of Geology, South Dakota School of Mines and Technology	Rapid City	USA
SIPG	Steinmann-Institut, Palaontologie	Bonn	Germany
SM	Strecker Museum, Baylor University	Waco, Texas	USA
SMF	Natur-Museum Senckenberg	Frankfurt	Germany
SMUSMP	Southern Methodist University, Schuler museum of Paleontology	Dallas	USA
SMNK	Staatliches Museum fur Naturkunde Karlsruhe	Karlsruhe	Germany
SMNS	Staatliches Museum fur Naturkunde Stuttgart	Stuttgart	Germany
SMUSMP	Shuler Museum of Natural History, Southern methodist University	Dallas	USA
TMP	Royal Tyrrell Museum of Palaeontology	Drumheller, Alberta	Canada
TTNCM	Somerset County Museum	Taunton	UK
UCMP	University of California Museum of Paleontology	Berkeley	USA
UMO	Urwelt Museum Oberfranken	Beyreuth	Germany
UW	University of Wyoming Geological Museum	Laramie	USA
YORYM	Yorkshire Museum	York	UK
YPM	Yale-Peabody Museum	New Haven, Connecticut	USA

## Sheet: Age details
Taxon	Max	Min	Interval	Explanation
Albertonectes vanderveldi	75	74	Middle Upper Campanian Kubo et al. 2012	Upper Campanian, just below Baculites compressus Zone of the Bearpaw Formation
Anarosaurus heterodontus	247.2	242	Lower Muschelkalk	Lower Wellenkalk layer 9
Anarosaurus pumilio	247.2	242	Lower middle Muschelkalk	Orbicularis beds, Lower middle Muschelkalk
Anningasaura lymense	199.3	190.8	Hettangian-Sinemurian	Lias'; Hettangian-basal Pliensbachian
Archaeonectrus rostratus	199.3	190.8	Sinemurian	Lower Lias'; which is Sinemurian at Charmouth (Benton & Spencer 1995)
Attenborosaurus conybeari	193.3	192	Asteroceras obtusum zone	Lower Lias, 7 feet above the 'boulder bed', Ammonites obtusus (Sinemurian; Gradstein et al 2005)
Augustasaurus hagdorni	244	243	Basal Gymnotoceras rotelliformis is approximately the tethyan Paraceratities trinodotus zone (Ogg et al. 2008; used alternative scale)	Fossil Hill Member, Favret Formation, Star Peak Group, basal Gymnotoceras rotelliformis Zone (approximately the tethyan Paraceratities trinodotus zone)
Avalonnectes arturi	201.3	199.3	Earliest Hettangian	Pre-planorbis beds (earliest Hettangian), Blue Lias formation, Lower Lias group
Bobosaurus forojuliensis	237	234	Early Carnian
Borealonectes russelli	166.1	163.5	Callovian	Hiccles Cove Formation, Middle Jurassic
Brancasaurus brancai	142.4	139.8	Late Berriasian	Osterwald-Schichten Formation (Wealden group), Wealden 6, Late Berriasian
Callawayasaurus colombiensis	125	121	Lower Aptian	Deshayesites colombianus, Procheloniceras albrechti austriae and Cheloniceras subnodosocostatum
Ceresiosaurus calcagnii	242	239.5	Fassanian	Cava inferiore, Lower meridekalke
Colymbosaurus megadeirus	157.3	148.3	Kimmeridgian/Early Tithonian	Kimmeridge Clay Formation(Pictonia baylei-Virgatopavlovia fittoni zones)
Corosaurus alocovensis	251.2	242	Scythian/Anisian	Alcova limestone
Cryptoclidus eurymerus	166.1	163.5	Callovian	Lower Oxford clay - Sigiloceras calloviense zone to Peltoceras athleta zone
Dactylosaurus gracilis	247.2	242	lower muschelkalk	lower muschelkalk
Dactylosaurus schroederi	247.2	242	lower muschelkalk	Lower Muselkalk
Diandongosaurus acutidentatus	247.2	242	Anisian	Member II of the Guanling Formation, lower Middle
Dianopachysaurus dingi	247.2	242	Anisian (Pelsonian)	Member 2, guanling formation,
Djupedalia engeri	152.1	145	Tithonian	Slottsmoya Mbr, Agardhfjellet Fm. ,Upper Jurassic, middle Volgian (Tithonian)
Dolichorhynchops osborni	86.3	72.1	Santonian /Campanian	Hesperornis zone, Smoky hill chalk member
Dolichorhynchops tropicensis	93.9	92	Turonian	Tropic shhale, pseudoaspidoceras flexuosum ammonoid zone
Edgarosaurus muddi	99.2	98.15	Upper Albian	Upper Thermopolis Shale, within or just below the Neogastroplites haasi zone, upper Albian. Not actually upper Albian, from Druckenmillar 2002 radiometric dating
Elasmosaurus platyurus	84.9	70.6	lower Campanian	bacculites perplexus, Sharon springs shale member, Pierre shale
Eoplesiosaurus antiquior	201.3	199.3	Early Hettangian	Pre-Planorbis beds (earliest Hettangian), Blue Lias Formation, Lower Lias Group
Hauffiosaurus longirostris	182.7	181.2	Toarcian	Lias epsilon II4; Harpoceras sepentinum Zone; Toarcian
Hauffiosaurus tomistomimus	182.7	178.4	Toarcian	Upper or Middle Alum Shale Member, Whitby Mudstone Formation; Hildoceras bifrons Zone; Lower Toarcian
Hauffiosaurus zanoni	182.7	181.2	Toarcian	Harpoceras serpentinum zone
Henodus chelyops	237	232	Lower Carnian	Estherienschichten, uppermost Gipskeuper, lower Carnian, Upper Triassic
Hydralmosaurus serpentius	83.6	72.1	Campanian	Sharon springs member, Pierre shale Wyoming
Hydrotherosaurus alexandrae	72.1	66	Maastrichtian	Tierra Loma Member, Moreno Formation
Kaiwhekea katiki	72.1	68	Lower Maastrichtian	Dimitobelus hectori ammonoid zone, Katiki Formation, Upper-Lower Maastricthian
Keichosaurus hui	242	235	Middle Triassic	Unknown
Kronosaurus queenslandicus	125	108.8	Aptian-Early Albian	Doncaster Member (Wallumbilla Formation), Aptian-Early Albian
Lariosaurus balsami	242	237	Muschelkalk	alpiner muschelkalk Perledo-varenna formation
Lariosaurus hongguoensis	247.2	242	Middle Anisian	NA
Libonectes atlasense	93.9	89.8	Lower Turonian	Unit 4 of the Cenomanian-Turonian limestone bar
Libonectes morgani	93.6	89.8	Turonian	Britton Formation, Eagle Ford Group
Liopleurodon ferox	166.1	163.5	Middle Callovian	Oxford Clay
Macroplata tenuiceps	201.3	199.3	Hetttangian	Rugby Limestone Member, Blue Lias Formation, Lias Group, Schlotheimia angulata
Manemergus anguirostris	93.9	89.8	Early Turonian	Akrabou formation, Morocco
Maresaurus coccai	170.3	168.3	Bajocian	Upper part oof Los Molles Formation, Cuyo group, Emileia giebeli is equivalent to the Sonninia propiquans (formerly Emileia (Otoites) sauzei) and Witchellia Laviuscula zones in Europe (Riccardi et al. 1994) (Peterborough Member, Oxford Clay Formation; Callovian (Sigiloceras calloviense zone–Peltoceras athleta zone)
Megacephalosaurus eulerti	92.13	90.48	Middle Turonian	Middle of the fairport chalk member, Carlile shale, 12m above the fencepost limestone bed, Collignoniceras woolligari zone
Meyerasaurus victor	182.7	181.2	Toarcian	Harpoceras serpentinum zone
Microcleidus brachypterygius	182.7	181.2	Toarcian	Harpoceras serpentinum zone
Microcleidus homalospondylus	181.2	180.7	Toarcian	D. commune Zone of the Yorshire coast
Microcleidus indet.	182.7	174.1	Toarcian	?
Microcleidus tournemirensis	176.6	175.6	Toarcian	Pleydellia aalensis, Marnes feuilletées, Pleydellia celtica Subzone; Toarcian
Muraenosaurus leedsii	166.1	163.5	Callovian	Lowest Oxford Clay/Sigiloceras calloviense zone–Peltoceras athleta zone
Neusticosaurus edwardsii	242	237	Ladinian	Meridekalke
Neusticosaurus peyeri	242	237	Middle Ladinian	Livello 2 sopra, Cava superiore horizon, Lower Meride Limestone
Neusticosaurus pusillus	242	237	Ladinian	?
Nichollssaura borealis	112	108.8	Lower Albian	Wabiskaw Member of the Clearwater Formation, lowermost Albian
Nothosaurus giganteus	243	241	Anisian Ladinian boundary	Grenzbitumen horizon
Nothosaurus marchius	247.2	242	lower muschelkalk	lower muschelkalk
Nothosaurus mirabilis	247.2	242	lower muschelkalk
Pahasapasaurus haasi	98	93.9	Early late Cenomanian	base of the Greenhorn Limestone
Peloneustes philarchus	166.3	163.5	Callovian	Oxford Clay
Picrocleidus beloclis	166.3	163.5	Callovian	?
Pistosaurus longaevus	244	242	Anisian	Late Anisian
Pistosaurus strunzi	242	237	Ladinian	upper muschelkalk
Placodus gigas	247.2	237	Anisian/Ladinian	Not sure where specimen is from so this is for taxon range
Plesiopterys wildi	182.7	181.2	Toarcian	Lias epsilon II4, Harpoceras sepentinum zone
Plesiosaurus dolichodeirus	192.4	190.8	Sinemurian	Posidonien-Scheifer, Lias epsilon II, 3 (Unterer Schiefer), Uppermost Sinemurian, Echioceras raricostatum Zone, Black Ven Marl Formation, Lower Lias
Pliosaurus brachyspondylus	157.3	152.1	Kimmeridgian	Kimmeridge Clay Formation
Polycotylus latipinnis	86.3	72.1	Santonian -Campanian	Hesperornis zone, Niobara chalk
Psephoderma alpinum	215.56	212	Upper Alaunian	Uppermost part of the zorzino limestones
Qianxisaurus chajiangensis	242	237	Ladinian	Zhuganpo member, falang formation
Rhomaleosaurus cramptoni	181.2	180.7	Toarcian	Whitby mudstone formation/Hildoceras bifrons zone
Rhomaleosaurus megacephalus	201.3	199.3	Hettangian	Bottom floor limestone of the Psiloceras planorbis zone
Rhomaleosaurus thorntoni	182.7	175.6	Toarcian	Whitby mudstone formation/Hildoceras bifrons zone/P. fibulatum and D. commune subzones
Rhomaleosaurus zetlandicus	182.7	178.4	Toarcian	Hildoceras bifrons zone
Richmond pliosoaur	119	107	Late Aptian-Early Albian	Rolling downs group, Carpentaria basin, stratigraphy from oil publications
Seelyosaurus guilelmiimperatoris	182.7	174.1	Toarcian	Upper Lias Harpoceras falcifer zone
Serpianosaurus mirigiolensis	242	241	Anisian/ladinian	Grenzbitumenzone, in the Besano formation of Switzerland at the boundary
Simolestes vorax	166.1	163.5	Callovian	Irimazawa Member of the Tamayama Formation of the Futaba Group, Inoceramus amakusensis Zone of the Lower Santonian, Upper Cretaceous, Sigiloceras calloviense zone–Peltoceras athleta zone
Simosaurus gaillardoti	242	237	Ladinian	upper muschelkalk
Styxosaurus snowii	83.6	72.1	Campanian	Sharon springs member, Pierre shale South Dakota
Thalassiodracon hawkinsii	201.3	199.3	Hettangian	Pre-planorbis beds (earliest Hettangian), Blue Lias formation, Lower Lias group
Thililua longicollis	93.9	92	Turonian	Akrabou formation, Morocco
Tricleidus seeleyi	166.1	163.5	Callovian	Sigiloceras calloviense zone–Peltoceras athleta zone
Wangasaurus brevirostris	247.2	237	Middle Triassic	Zhuganpo member, falang formation
Westphaliasaurus simonsensii	190.8	187	Pliensbachian	Early Pliensbachian, Tragophylloceras ibex zone
Wumengosaurus delicatomandibularis	247.2	242	Anisian	Guanling formation member II
Yunguisaurus liae	242	237	Ladinian	Lower part of Zhuganpo Formation (Ladinian)
Abyssosaurus_nataliae	132.9	129.4	Upper Hauterivian	Speetoniceras versicolor zone
Aristonectes_parvidens	72.1	66	Maastrichtian	Paso del Sapo formation Lefipan member
Aristonectes_quiriquinensis	72.1	66	Upper Maastrichtian	The holotype specimen was found in upper levels of the formation, around 5 m below the contact with the overlying Curanilahue Formation
Brachauchenius_lucasi	92.13	90.48	Rogers dates	Rogers dates
Brachauchenius_MNA_V9433	93.41	93.15	Rogers dates	Rogers dates
Cryonectes_neustriacus	186.75	182.7	Pliensbachian	Calcaire à Bélemnites, uppermost pliensbachian from Vincent et al 2013
Cyamodus_kuhnschnyderi	242	237	Uppermost Muschelkalk	From the extra taxon spreadsheet
Cyamodus_rostratus	242	237	Uppermost Muschelkalk	From the extra taxon spreadsheet
Cymatosaurus	247.2	242	lower muschelkalk	From the extra taxon spreadsheet
Dolichorhynchops_bonneri	83.6	77.85	Lower Campanian	Rogers data (not dates)
Dolichorhynchops_herschelensis	73	69	Late Campanian/Early Maastrichtian	Sato 2005 very close to the campanian/maastrichtian boundary
Dolichorhynchops_ROM_29010	86.3	77.85	Santonian/Lowermost Campanian	Rogers data
Eopolycotylus_rankini	93.9	89.8	Turonian	Rogers data Albright et al 2007a
Eretmosaurus_rugosus	193.3	192	Sinemurian	Asteroceras obtusum zone, Rogers dates
Eromangasaurus_australis	106.75	100.5	Late Albian	Rogers data (not dates)
Eurycleidus_arcuatus	201.3	199.3	Earliest Hettangian	Pre planorbis beds earliest Hettangian rogers data not dates
Futabasaurus_suzukii	86.3	84.95	Lower Santonian	Lower santonian arbitrary lower half
Gallardosaurus_iturraldei	159.5	157.3	Middle-Late Oxfordian	Gasparini 2009 rogers lower date
Germanosaurus_schafferi	247.2	242	lower muschelkalk	From the extra taxon spreadsheet
Gronausaurus_wegneri	142.4	139.8	Upper Berriasian	Arbitrary upper half of the Berriasian as in Rogers data not dates
Hanosaurus_hupehensis	251.2	247.2	Smithian (Olenekian)	From the extra taxon spreadsheet and pbdb
Hastanectes_valdensis	139.8	136.35	Lower Valanginian	Arbitrary lower half
Kimmerosaurus_langhami	149.3	149	Tithonian	Pectinatites pectinatus rogers dates
Leptocleidus_capensis	113	110	Lowermost Albian	Rogers data not dates
Leptocleidus_superstes	129.4	125	Barremian	Rogers data not dates
Liopleurodon_rossicus	152.1	145	Tithonian	Dorsoplanites panderi Zone; middle Volgian
Majiashanosaurus	251.2	247.2	Olenekian	Jiang et al 2014
Marmornectes_candrewi	164.9	164.6	Lower Callovian	Adjusted to current callovian dates from Rogers dates
Mauisaurus_haasti	83.6	72.1	Middle Campanian	This is earliest time, from Hiller 2005
Palmulasaurus_quadratus	93.9	91.85	Lower Turonian	Arbitrary lower half
Pantosaurus_striatus	160.1	157.3	Upper Oxfordian	Arbitrary upper half
Paraplacodus_broilii	242	237	Ladinian	From extra taxon spreadsheet
Plesiopleurodon_wellesi	100.5	97.2	Lower Cenomanian	Arbitrary lower half
Plesiosaurus_mansellii	157.3	152.1	Upper Kimmeridgian	Arbitrary upper half
Pliosaurus_andrewsi	166.1	163.5	Callovian	Lowest Oxford Clay/Sigiloceras calloviense zone–Peltoceras athleta zone
Pliosaurus_brachydeirus	157.3	148.5	Kimmeridgian/Early Tithonian	Kimmeridge Clay Formation(Pictonia baylei-Virgatopavlovia fittoni zones) but have used midpoints
Pliosaurus_carpenteri	157.3	152.1	Upper Kimmeridgian	PBDB
Pliosaurus_funkei	152.1	145	Tithonian	Slottsmoya Mbr, Agardhfjellet Fm. ,Upper Jurassic, middle Volgian (Tithonian)
Pliosaurus_kevani	157.3	157.3	Lower Kimmeridgian	PBDB
Pliosaurus_westburyensis	157.3	152.1	Upper Kimmeridgian	Late/upper kimmeridgian Taylor and Cruikshank 1993
Speeton_Clay_plesiosaurian	132.9	129.4	Hauteravian	Speetoniceras inversum is equivalent to tethyan upper part of Lyticoceras nodosoplicatum-Subsaynella sayni zones
Spitrasaurus_spp	152.1	145	Tithonian	Slottsmoya Mbr, Agardhfjellet Fm. ,Upper Jurassic, middle Volgian (Tithonian)
Stratesaurus_taylori	201.3	199.3	Hettangian	Street somerset Rogers paper
Sulcusuchus_erraini	73	69	Late Campanian/Early Maastrichtian	PBDB
Tatenectes_laramiensis	160.4	157.3	Upper Oxfordian	Arbitrary upper half
Terminonatator_pontiexensis	83.6	77.85	Lower Campanian	B. cuneatus or B. reesidei zone of the Bearpaw Formation
Trinacromerum_bentonianum	93.9	89.8	Middle Turonian	Fairport Chalk Member, Carlile Shale Fm.
Umoonasaurus_demoscyllus	125	106.75	Aptian/lower Albian	Bulldog Shale (Marree Subgroup) of northern South Australia. This unit is correlated with the Lower Aptian–Lower Albian, Cyclosporites hughesii, Crybelosporites striatus zones/Odontochitina operculata, Diconodinium davidii and Muderongia tetracantha zones
Vectocleidus_pastorum	127.1	125	Upper Barremian	Arbitrary upper half
Wapuskanectes_betsynichollsae	113	106.75	Lower Albian	Wabiskaw Member of the Clearwater Formation, lowermost Albian
Zarafasaura_oceanis	72.1	66	Maastrichtian	Sidi Daoui area, near Oued Zem city northeastern part of the Oulad Abdoun Basin, Morocco
