# Supplementary material for: Developmental mechanisms of macroevolutionary change in the tetrapod axis: A case study of Sauropterygia
Source: Evolution. 2017 Mar 21;71(5):1164–77. doi: 10.1111/evo.13217 (PMC5485078; doi:10.1111/evo.13217)
Supplement: Supplementary file 13 — R‐script‐and figures. [file EVO-71-1164-s013.R]

##############################################################################################################################################################
#############################################################
#############################################################

#Ancestral state reconstruction test

Trees<-Benson_TreeSet

#To do correlation analysis of length ratio to count ratio
contrast_tables<-list()
anc_state_tables<-list()
LratioReg<-matrix(nrow=100, ncol=2)
UratioReg<-matrix(nrow=100, ncol=2)

for (i in 1:100) {
	nowData<-rand_data[[i]][,c("Neck","Trunk","Cervical","Dorsal")]
	nowData<-nowData[complete.cases(nowData),]
	Lratio<-nowData[,1]/nowData[,2]
	Uratio<-(nowData[,1]/nowData[,3])/(nowData[,2]/nowData[,4])
	forcon<-cbind(Lratio, Uratio)
	rownames(forcon)<-rownames(nowData)

	tree<-Trees[[i]]
	tree<-drop.tip(tree, which(is.na(match(tree$tip.label,rownames(forcon)))))
	tree$node.labels<-c(1:Nnode(tree))
	contrast_tables[[i]] <- apply(forcon, 2, pic, tree)
	anc_state_tables[[i]] <- apply(forcon, 2, fastAnc, tree=tree)

	LratioReg[i,1]<-cor.test(abs(contrast_tables[[i]][,1]),anc_state_tables[[i]][,1])$estimate
	LratioReg[i,2]<-cor.test(abs(contrast_tables[[i]][,1]),anc_state_tables[[i]][,1])$p.value
	UratioReg[i,1]<-cor.test(abs(contrast_tables[[i]][,2]),anc_state_tables[[i]][,2])$estimate
	UratioReg[i,2]<-cor.test(abs(contrast_tables[[i]][,2]),anc_state_tables[[i]][,2])$p.value
}

contrast_tables2<-list()
anc_state_tables2<-list()

for (i in 1:100) {
	nowData<-rand_data[[i]][,c("Cervical","Dorsal")]
	nowData<-nowData[complete.cases(nowData),]
	Cratio<-sqrt(nowData[,1]/nowData[,2])
	Presac<-nowData[,1]+nowData[,2]
	forcon<-cbind(Cratio,Presac)
	rownames(forcon)<-rownames(nowData)

	tree<-Trees[[i]]
	tree<-drop.tip(tree, which(is.na(match(tree$tip.label,rownames(forcon)))))
	tree$node.labels<-c(1:Nnode(tree))
	contrast_tables2[[i]] <- apply(forcon, 2, pic, tree)
	anc_state_tables2[[i]] <- apply(forcon, 2, fastAnc, tree=tree)

	CratioReg[i,1]<-cor.test(abs(contrast_tables2[[i]][,1]),anc_state_tables2[[i]][,1])$estimate
	CratioReg[i,2]<-cor.test(abs(contrast_tables2[[i]][,1]),anc_state_tables2[[i]][,1])$p.value
	PresacReg[i,1]<-cor.test(abs(contrast_tables2[[i]][,2]),anc_state_tables2[[i]][,2])$estimate
	PresacReg[i,2]<-cor.test(abs(contrast_tables2[[i]][,2]),anc_state_tables2[[i]][,2])$p.value

}

##################################################################
##################################################################
#First select the tree/data subset to be analysed
Trees<-Benson_TreeSet

#To do correlation analysis of length ratio to count ratio
length_absolute_regressions<-list()
length_absolute_stats<-matrix(nrow=100, ncol=2)
length_contrast_tables<-list()
length_contrast_regressions<-list()
length_contrast_stats<-matrix(nrow=100, ncol=2)
length_datasets<-list()

for (i in 1:100) {
	nowData<-rand_data[[i]][,c("Neck","Trunk","Cervical","Dorsal")]
	nowData<-nowData[complete.cases(nowData),]
	Cratio<-nowData[,3]/nowData[,4]
	Lratio<-nowData[,1]/nowData[,2]
	forcon<-cbind(Lratio, Cratio)
	rownames(forcon)<-rownames(nowData)
	length_datasets[[i]]<-forcon

	tree<-Trees[[i]]
	tree<-drop.tip(tree, which(is.na(match(tree$tip.label,rownames(forcon)))))
	tree$node.labels<-c(1:Nnode(tree))
	length_contrast_tables[[i]] <- apply(forcon, 2, pic, tree)
	
	length_contrast_tables[[i]]<-as.data.frame(length_contrast_tables[[i]])
	conreg<-length_absolute_regressions[[i]]<-lm(Lratio~Cratio)
	length_absolute_stats[i,]<-c(summary(conreg)$adj.r.squared, summary(conreg)$coefficients[1,4])
	conreg<-length_contrast_regressions[[i]]<-lm(length_contrast_tables[[i]][,1]~ 0 + length_contrast_tables[[i]][,2])
	length_contrast_stats[i,]<-c(summary(conreg)$adj.r.squared, summary(conreg)$coefficients[1,4])
}


#To do correlation analysis of length ratio to unit length ratio
unit_absolute_regressions<-list()
unit_absolute_stats<-matrix(nrow=100, ncol=2)
unit_contrast_tables<-list()
unit_contrast_regressions<-list()
unit_contrast_stats<-matrix(nrow=100, ncol=2)
unit_datasets<-list()

for (i in 1:100) {
	nowData<-rand_data[[i]][,c("Neck","Trunk","Cervical","Dorsal")]
	nowData<-nowData[complete.cases(nowData),]
	Lratio<-nowData[,1]/nowData[,2]
	UnitRatio<-(nowData[,1]/nowData[,3])/(nowData[,2]/nowData[,4])
	forcon<-cbind(Lratio, UnitRatio)
	rownames(forcon)<-rownames(nowData)
	unit_datasets[[i]]<-forcon

	tree<-Trees[[i]]
	tree<-drop.tip(tree, which(is.na(match(tree$tip.label,rownames(forcon)))))
	tree$node.labels<-c(1:Nnode(tree))
	unit_contrast_tables[[i]] <- apply(forcon, 2, pic, tree)
	
	unit_contrast_tables[[i]]<-as.data.frame(unit_contrast_tables[[i]])
	conreg<-unit_absolute_regressions[[i]]<-lm(Lratio~UnitRatio)
	unit_absolute_stats[i,]<-c(summary(conreg)$adj.r.squared, summary(conreg)$coefficients[1,4])
	conreg<-unit_contrast_regressions[[i]]<-lm(unit_contrast_tables[[i]][,1]~0 + unit_contrast_tables[[i]][,2])
	unit_contrast_stats[i,]<-c(summary(conreg)$adj.r.squared, summary(conreg)$coefficients[1,4])
}

#To do correlation analysis of count ratio to presacral count
count_absolute_regressions<-list()
count_absolute_stats<-matrix(nrow=100, ncol=2)
count_contrast_tables<-list()
count_contrast_regressions<-list()
count_contrast_stats<-matrix(nrow=100, ncol=2)
count_datasets<-list()

for (i in 1:100) {
	nowData<-rand_data[[i]][,c("Cervical","Dorsal")]
	nowData<-nowData[complete.cases(nowData),]
	Cratio<-nowData[,1]/nowData[,2]
	Presacrals<-nowData[,1]+nowData[,2]
	forcon<-cbind(Cratio, Presacrals)
	rownames(forcon)<-rownames(nowData)
	count_datasets[[i]]<-forcon

	tree<-Trees[[i]]
	tree<-drop.tip(tree, which(is.na(match(tree$tip.label,rownames(forcon)))))
	tree$node.labels<-c(1:Nnode(tree))
	count_contrast_tables[[i]] <- apply(forcon, 2, pic, tree)
	
	count_contrast_tables[[i]]<-as.data.frame(count_contrast_tables[[i]])
	conreg<-count_absolute_regressions[[i]]<-lm(Cratio~Presacrals)
	count_absolute_stats[i,]<-c(summary(conreg)$adj.r.squared, summary(conreg)$coefficients[1,4])
	conreg<-count_contrast_regressions[[i]]<-lm(count_contrast_tables[[i]][,1]~0 + count_contrast_tables[[i]][,2])
	count_contrast_stats[i,]<-c(summary(conreg)$adj.r.squared, summary(conreg)$coefficients[1,4])
}

multi_absolute_regressions<-list()
multi_absolute_stats<-matrix(nrow=100, ncol=2)
multi_contrast_tables<-list()
multi_contrast_regressions<-list()
multi_contrast_stats<-matrix(nrow=100, ncol=2)
multi_datasets<-list()

for (i in 1:100) {
	nowData<-rand_data[[i]][,c("Neck","Trunk","Cervical","Dorsal")]
	nowData<-nowData[complete.cases(nowData),]
	Lratio<-nowData[,1]/nowData[,2]
	UnitRatio<-(nowData[,1]/nowData[,3])/(nowData[,2]/nowData[,4])
	Cratio<-nowData[,3]/nowData[,4]
	forcon<-cbind(Lratio, Cratio, UnitRatio)
	rownames(forcon)<-rownames(nowData)
	multi_datasets[[i]]<-forcon

	tree<-Trees[[i]]
	tree<-drop.tip(tree, which(is.na(match(tree$tip.label,rownames(forcon)))))
	tree$node.labels<-c(1:Nnode(tree))
	multi_contrast_tables[[i]] <- apply(forcon, 2, pic, tree)
	
	multi_contrast_tables[[i]]<-as.data.frame(multi_contrast_tables[[i]])
	conreg<-multi_absolute_regressions[[i]]<-lm(Lratio ~ Cratio + UnitRatio)
	multi_absolute_stats[i,]<-c(summary(conreg)$adj.r.squared, summary(conreg)$coefficients[1,4])
	conreg<-multi_contrast_regressions[[i]]<-lm(multi_contrast_tables[[i]][,1]~0 + multi_contrast_tables[[i]][,2] + multi_contrast_tables[[i]][,3])
	multi_contrast_stats[i,]<-c(summary(conreg)$adj.r.squared, summary(conreg)$coefficients[1,4])

}

##########################################################################################################
##########################################################################################################
#To do auteur analysis
#Presacrals
library(geiger)

for (i in 1:100) {

    cat("Starting on tree ", i, "\n")
	presacrals<-rand_data[[i]][,"Cervical"]+rand_data[[i]][,"Dorsal"]
    names(presacrals)<-rownames(rand_data[[1]])
    presacrals<-presacrals[complete.cases(presacrals)]
	tree<-ladderize(Trees[[i]], right=FALSE)
	tree<-drop.tip(tree, which(is.na(match(tree$tip.label,names(presacrals)))))
	tree$node.labels<-c(1:Nnode(tree))
	A<-rjmcmc.bm(tree,presacrals,SE=1,ngen=5000000,samp=1000,type="jump-rbm", filebase=paste(i,"A", sep=""))
    B<-rjmcmc.bm(tree,presacrals,SE=1,ngen=5000000,samp=1000,type="jump-rbm", filebase=paste(i,"B", sep=""))
}
	
AllBranchRatesPresacrals<-list()

for (i in 1:100) {

    assign(paste("combined",i, sep="."),load.rjmcmc(list(paste("jump-relaxedBM.", i, "A", sep=""),paste("jump-relaxedBM.", i, "B", sep="")), burnin=0.25))

    graph.output<-NA
    pdf(file=paste("PresacralShifts", "Tree" ,i, "pdf",sep="."))
    try(graph.output<-plot(get(paste("combined",i, sep=".")), par="shifts", legend=FALSE, cex=0.7))
    dev.off()
    
    if(length(graph.output)==1){
        AllBranchRatesPresacrals[[i]]<-NA
    } else {
        AllBranchRatesPresacrals[[i]]<-graph.output
    } 

}


#Count ratio

for (i in 1:50) {

    count<-log(rand_data[[i]][,"Cervical"]/rand_data[[i]][,"Dorsal"])
    names(count)<-rownames(rand_data[[i]])
    count<-count[complete.cases(count)]
    tree<-ladderize(Trees[[i]], right=FALSE)
    tree<-drop.tip(tree, which(is.na(match(tree$tip.label,names(count)))))
    tree$node.labels<-c(1:Nnode(tree))
    A<-rjmcmc.bm(tree,count,SE=counterror, ngen=5000000,samp=1000,type="jump-rbm", filebase=paste(i,"A", sep=""))
    B<-rjmcmc.bm(tree,count,SE=counterror, ngen=5000000,samp=1000,type="jump-rbm", filebase=paste(i,"B", sep=""))
}
    
AllBranchRatesLnCountRatio<-list()

for (i in 1:50) {

    assign(paste("combinedC",i, sep="."),load.rjmcmc(list(paste("jump-relaxedBM.", i, "A", sep=""),paste("jump-relaxedBM.", i, "B", sep="")), burnin=0.25))

    graph.output<-NA
    pdf(file=paste("CountShifts", "Tree",i, "pdf",sep="."))
    try(graph.output<-plot(get(paste("combinedC",i, sep=".")), par="shifts", legend=FALSE, cex=0.7))
    dev.off()

    if(length(graph.output)==1){
        AllBranchRatesLnCountRatio[[i]]<-NA
    } else {
        AllBranchRatesLnCountRatio[[i]]<-graph.output
    } 

}

#Length Ratio

length <- log(rand_data[[1]][,"Neck"]/rand_data[[1]][,"Trunk"])
names(length)<-rownames(rand_data[[1]])
length<-length[complete.cases(length)]
length<-length[-which(names(length)=="Simosaurus_gaillardoti")]
   
for (i in 1:2) {

    tree<-ladderize(Benson_TreeSet[[i]], right=FALSE)
    tree<-drop.tip(tree, which(is.na(match(tree$tip.label,names(length)))))
    tree$node.labels<-c(1:Nnode(tree))
    A<-rjmcmc.bm(tree,length,SE=lengtherror,ngen=5000000,samp=1000,type="jump-rbm", filebase=paste(i,"A", sep=""))
    B<-rjmcmc.bm(tree,length,SE=lengtherror,ngen=5000000,samp=1000,type="jump-rbm", filebase=paste(i,"B", sep=""))
}
    
AllBranchRatesLnLengthRatio<-list()


for (i in 1:2) {

    assign(paste("combinedL",i, sep="."),load.rjmcmc(list(paste("jump-relaxedBM.", i, "A", sep=""),paste("jump-relaxedBM.", i, "B", sep="")), burnin=0.25))

    graph.output<-NA
    pdf(file=paste("LengthShifts", "Tree" ,i, "pdf",sep="."))
    try(graph.output<-plot(get(paste("combinedL",i, sep=".")), par="shifts", legend=FALSE, cex=0.7))
    dev.off()
   
    if(length(graph.output)==1){
        AllBranchRatesLnLengthRatio[[i]]<-NA
    } else {
        AllBranchRatesLnLengthRatio[[i]]<-graph.output
    } 

}

#t-test for difference between Triassic and Jurassic length ratio median rates
#Collect length trees
Length_TreeSet<-list()
class(Length_TreeSet)<-"multiphylo"
for (i in 1:100) {
    ratio<-length_datasets[[i]][,1]
	names(ratio)<-rownames(length_datasets[[i]])
	tree<-ladderize(Benson_TreeSet[[i]], right=FALSE)
	tree<-drop.tip(tree, which(is.na(match(tree$tip.label,names(ratio)))))
	tree$node.labels<-c(1:Nnode(tree))
    Length_TreeSet[[i]]<-tree
}

lengthPlesRates<-vector(length=100)
postmeanlength<-vector(length=100)
premeanlength<-vector(length=100)

for (i in 1:100) {
tree<-Length_TreeSet[[i]]
focusNode<-getMRCA(tree,c("Macroplata_tenuiceps","Brancasaurus_brancai"))
plesiosaurians<-getDescendants(tree,focusNode)
nonplesiosaurians<-which(is.na(match(tree$edge[,2],plesiosaurians)))
post<-AllBranchRatesLengthRatio[[i]][match(plesiosaurians,AllBranchRatesLengthRatio[[i]][,1]),4]
postmeanlength[i]<-mean(post)
pre<-AllBranchRatesLengthRatio[[i]][match(nonplesiosaurians,AllBranchRatesLengthRatio[[i]][,1]),4]
premeanlength[i]<-mean(pre)
lengthPlesRates[i]<-t.test(post, pre)$p.value
}

#t-test for difference between Triassic and Jurassic count ratio mean rates
#Collect count trees
Count_TreeSet<-list()
class(Count_TreeSet)<-"multiphylo"
for (i in 1:100) {
    ratio<-count_datasets[[i]][,1]
	names(ratio)<-rownames(count_datasets[[i]])
	tree<-ladderize(Benson_TreeSet[[i]], right=FALSE)
	tree<-drop.tip(tree, which(is.na(match(tree$tip.label,names(ratio)))))
	tree$node.labels<-c(1:Nnode(tree))
    Count_TreeSet[[i]]<-tree
}

countPlesRates<-vector(length=100)
postmeancount<-vector(length=100)
premeancount<-vector(length=100)
for (i in 1:100) {
tree<-Count_TreeSet[[i]]
focusNode<-getMRCA(tree,c("Macroplata_tenuiceps","Brancasaurus_brancai"))
plesiosaurians<-getDescendants(tree,focusNode)
nonplesiosaurians<-which(is.na(match(tree$edge[,2],plesiosaurians)))
post<-AllBranchRatesCountRatio[[i]][match(plesiosaurians,AllBranchRatesCountRatio[[i]][,1]),4]
postmeancount[i]<-mean(post)
pre<-AllBranchRatesCountRatio[[i]][match(nonplesiosaurians,AllBranchRatesCountRatio[[i]][,1]),4]
premeancount[i]<-mean(pre)
countPlesRates[i]<-t.test(post, pre)$p.value
}

#Triassic vs jurassic count vs presacral

Tritest<-matrix(nrow=100,ncol=2)
JKtest<-matrix(nrow=100,ncol=2)

for (i in 1:100) {

	tree<-Count_TreeSet[[i]]
	contrasts<-count_contrast_tables[[i]]
	focusNode<-getMRCA(tree,c("Macroplata_tenuiceps","Brancasaurus_brancai"))
	focusContrast<-focusNode-Ntip(tree)
	Tricontrasts<-c(1:focusContrast-1)
	JKcontrasts<-c(focusContrast:Nnode(tree))
	Trireg<-summary(lm(contrasts[Tricontrasts,1]~0 + contrasts[Tricontrasts,2]))
	JKreg<-summary(lm(contrasts[JKcontrasts,1]~0 + contrasts[JKcontrasts,2]))
	Tritest[i,]<-c(Trireg$adj.r.squared,Trireg$coefficients[1,4])
	JKtest[i,]<-c(JKreg$adj.r.squared,JKreg$coefficients[1,4])
}

############################################################################
############################################################################

#Plotting figures

#Figure 1 - Schematic made in illustrator

#Figure 2 Presacral rate phenogram
#remember to use phenogram2 to get the points outputs

TreeSet=Trees
DataSets=rand_data
RateSet=AllBranchRatesPresacrals

addNodeLabels<-function(PhenOutput,phy,taxa,size=1,label,shift,pos,offset=0.1) {
    tip<-vector(length=2)
    tip[1]<-match(taxa[1],phy$tip.label)
    tip[2]<-match(taxa[2],phy$tip.label)
    nodenum<-getMRCA(phy,tip)
    allx<-unlist(PhenOutput[[1]])
    ally<-unlist(PhenOutput[[2]])
    x<-allx[match(nodenum,names(allx))]
    y<-ally[match(nodenum,names(ally))]
    points(x,y,pch=21, cex=size, bg="black", col="white")
    lines(c(x,x+shift[1]),c(y,y+shift[2]),lwd=1)
    text(x+shift[1],y+shift[2],label, pos=pos,cex=0.7,offset=offset)
}


pdf("Presacral Rates.pdf",width=7,height=5)
for (i in 1:100) {

TREE<-TreeSet[[i]]

wholeDATA<-DataSets[[i]]

DATA<-wholeDATA[,c("Cervical","Dorsal")]
Var<-DATA[,1]+DATA[,2]
names(Var)<-rownames(DATA)

Var<-Var[complete.cases(Var)]
RATES<-RateSet[[i]]$median.rates; names(RATES)<-RateSet[[i]]$branch
TREE<-ladderize(TREE, right=FALSE)
TREE<-drop.tip(TREE,TREE$tip.label[!TREE$tip.label %in% names(Var)])
RATES<-RATES[as.character(TREE$edge[,2])]
dif<-(max(RATES)-min(RATES))/5

leg.text<-as.character(round(c(max(RATES),min(RATES)+(4*dif),min(RATES)+(3*dif),min(RATES)+(2*dif),min(RATES)+dif,min(RATES)),2))

map<-TREE$edge.length	
names(map)<-as.character(TREE$edge[,2])
maps<-list(); for(j in 1:length(map)) {maps[[j]]<-map[j]}
TREE.temp<-TREE
TREE.temp$maps<-maps

#Code added from the geiger plot.rjmcmc function
    ests <- cur.rates <- RATES
    colors <- list(branches = 256, legend = 17, missing = 1)
    ms <- median(ests, na.rm=TRUE)
    mm <- sapply(ests, function(x) x - ms)
    cce <- colorspace::diverge_hcl(2 * colors$branches + 1, power = 0.5)
    lcce <- cce[round(seq(1, length(cce), length=colors$legend))]
    e.seq <- seq(-max(abs(mm + 0.05 * ms), na.rm=TRUE), max(abs(mm + 0.05 * ms), na.rm=TRUE), length = 2 * colors$branches + 1)
    lseq <- e.seq+ms
    lseq <- seq(min(lseq), max(lseq), length=colors$legend)
    lcce <- cce[round(seq(1, length(cce), length=colors$legend))]
    ucr <- unique(cur.rates)
    ucr <- ucr[!is.na(ucr)]
    if (length(ucr) == 1) {
        mp <- cce[round(length(cce)/2)]
        colors.branches <- rep(mp, length(mm))
        colors.branches[is.na(mm)] <- colors$missing
    } else {
        colors.branches <- sapply(mm, function(x) {
        if (is.na(x)) {
            return(colors$missing)
        } else {
            cce[which(min(abs(e.seq - x)) == abs(e.seq - x))]
            }
        })
    }

leg.col<-cce[c(510,408,306,204,102,1)]

    treeheight<-max(vcv(TREE.temp))
    y<-c(round(min(Var)-(0.1*max(Var))):round(max(Var)+(0.1*max(Var))))
    x<-seq(0,treeheight,treeheight/(max(y)-min(y)))

    tbound<-TREE.temp$root.time-252.17
    jbound<-TREE.temp$root.time-201.3
    cbound<-TREE.temp$root.time-145
    pbound<-TREE.temp$root.time-66
    xat<-c(tbound,jbound,cbound,pbound)
    xlabels<-c("252.2", "201.3","145","66")

    plot(x,y, type="n", axes=FALSE,ylab="Presacral count", xlab="Mya")
    abline(v=c(tbound,jbound,cbound,pbound),col="grey",lwd=1.5,lty=2)
    abline(v=TREE.temp$root.time-c(247.2,237,174.1,163.5,100.5),col="grey",lwd=1.2,lty=3)
    axis(2,las=1)
    axis(side = 1, at = xat, labels = xlabels, tck=-.05)
        
    try <- phenogram2(TREE.temp,Var,colors=colors.branches,fsize=0,spread.labels=F, add=TRUE)
    addNodeLabels(PhenOutput=try, phy=TREE.temp, taxa=c("Dolichorhynchops_osborni","Brancasaurus_brancai"), label="Leptocleidia",shift=c(10,7),pos=4)
    addNodeLabels(PhenOutput=try, phy=TREE.temp, taxa=c("Callawayasaurus_colombiensis","Libonectes_atlasense"),  label="Elasmosauridae",shift=c(5,5),pos=3)
    addNodeLabels(PhenOutput=try, phy=TREE.temp, taxa=c("Colymbosaurus_trochanterius","Cryptoclidus_eurymerus"), label="Cryptoclididae",shift=c(3,8),pos=3)
    addNodeLabels(PhenOutput=try, phy=TREE.temp, taxa=c("Seelyosaurus_guilelmiimperatoris","Microcleidus_tournemirensis"),  label="Microcleididae",shift=c(4,-19),pos=4)
    addNodeLabels(PhenOutput=try, phy=TREE.temp, taxa=c("Attenborosaurus_conybeari","Polycotylus_latipinnis"), label="Plesiosauria",shift=c(-4,4),pos=2, size=1.3)
    addNodeLabels(PhenOutput=try, phy=TREE.temp, taxa=c("Kronosaurus_queenslandicus","Hauffiosaurus_longirostris"), label="Pliosauridae",shift=c(4,10),pos=3)
    addNodeLabels(PhenOutput=try, phy=TREE.temp, taxa=c("Attenborosaurus_conybeari","Rhomaleosaurus_cramptoni"), label="Rhomaleosauridae",shift=c(5,-9),pos=1)
    addNodeLabels(PhenOutput=try, phy=TREE.temp, taxa=c("Libonectes_atlasense","Polycotylus_latipinnis"), label="Xenopsaria",shift=c(0,-8),pos=4, size=1.3)
    addNodeLabels(PhenOutput=try, phy=TREE.temp, taxa=c("Placodus_gigas","Henodus_chelyops"), label="Placodontia", shift=c(1,-8),pos=1)
    addNodeLabels(PhenOutput=try, phy=TREE.temp, taxa=c("Corosaurus_alcovensis","Libonectes_atlasense"), label="Pistosauria",shift=c(6,-10),pos=4, size=1.3)
    legend(1,108,legend=leg.text,fill=leg.col, border=leg.col, bg="white", box.col="white", cex=0.7,y.intersp=0.8, title="Rate", title.adj=0.2)
    }
    dev.off()

#Figure 3 Count and Length rate phenograms

RateSet=AllBranchRatesLengthRatio

pdf("Length Rates.pdf",width=7,height=5)

for (i in 1:100) {
TREE<-TreeSet[[i]]

DATA<-wholeDATA[,c("Neck","Trunk","Cervical","Dorsal")]
DATA<-DATA[complete.cases(DATA),]
Var<-DATA[,1]/DATA[,2]
names(Var)<-rownames(DATA)

Var<-Var[complete.cases(Var)]
RATES<-RateSet[[i]]$median.rates; names(RATES)<-RateSet[[i]]$branch
TREE<-ladderize(TREE, right=FALSE)
TREE<-drop.tip(TREE,TREE$tip.label[!TREE$tip.label %in% names(Var)])
RATES<-RATES[as.character(TREE$edge[,2])]
dif<-(max(RATES)-min(RATES))/5

leg.text<-as.character(format(round(c(max(RATES),min(RATES)+(4*dif),min(RATES)+(3*dif),min(RATES)+(2*dif),min(RATES)+dif,min(RATES)),4),scientific=FALSE))

map<-TREE$edge.length   
names(map)<-as.character(TREE$edge[,2])
maps<-list(); for(j in 1:length(map)) {maps[[j]]<-map[j]}
TREE.temp<-TREE
TREE.temp$maps<-maps

#Code added from the geiger plot.rjmcmc function
ests <- cur.rates <- RATES
colors <- list(branches = 256, legend = 17, missing = 1)
ms <- median(ests, na.rm=TRUE)
mm <- sapply(ests, function(x) x - ms)
cce <- colorspace::diverge_hcl(2 * colors$branches + 1, power = 0.5)
lcce <- cce[round(seq(1, length(cce), length=colors$legend))]
e.seq <- seq(-max(abs(mm + 0.05 * ms), na.rm=TRUE), max(abs(mm + 0.05 * ms), na.rm=TRUE), length = 2 * colors$branches + 1)
lseq <- e.seq+ms
lseq <- seq(min(lseq), max(lseq), length=colors$legend)
lcce <- cce[round(seq(1, length(cce), length=colors$legend))]
ucr <- unique(cur.rates)
ucr <- ucr[!is.na(ucr)]
if (length(ucr) == 1) {
    mp <- cce[round(length(cce)/2)]
    colors.branches <- rep(mp, length(mm))
    colors.branches[is.na(mm)] <- colors$missing
} else {
    colors.branches <- sapply(mm, function(x) {
    if (is.na(x)) {
        return(colors$missing)
    } else {
        cce[which(min(abs(e.seq - x)) == abs(e.seq - x))]
        }
    })
}

maxcol<-which(cce==colors.branches[names(which(RATES==max(RATES))[1])])
mincol<-which(cce==colors.branches[names(which(RATES==min(RATES))[1])])	

leg.col<-cce[round(seq.int(maxcol,mincol,length.out=6))]

treeheight<-max(vcv(TREE.temp))
y<-c(round(min(Var)-(0.1*max(Var))):round(max(Var)+(0.1*max(Var))))
x<-seq(0,treeheight,treeheight/(max(y)-min(y)))

tbound<-TREE.temp$root.time-252.17
jbound<-TREE.temp$root.time-201.3
cbound<-TREE.temp$root.time-145
pbound<-TREE.temp$root.time-66
xat<-c(tbound,jbound,cbound,pbound)
xlabels<-c("252.2", "201.3","145","66")

par(mai=c(0.5,0.5,0.2,0.2),mgp=c(1.5,0.5,0), las=1)
plot(x,y, type="n", axes=FALSE,ylab="Length Ratio", xlab="Mya", cex.lab=0.7)
abline(v=c(tbound,jbound,cbound,pbound),col="grey",lwd=1.5,lty=2)
abline(v=TREE.temp$root.time-c(247.2,237,174.1,163.5,100.5),col="grey",lwd=1.2,lty=3)
axis(2, cex.axis=0.7)
axis(side = 1, at = xat, labels = xlabels, tck=-.05, cex.lab=0.7,cex.axis=0.7)
        
try <- phenogram2(TREE.temp,Var,colors=colors.branches,fsize=0,spread.labels=F, add=TRUE)
addNodeLabels(PhenOutput=try, phy=TREE.temp, taxa=c("Dolichorhynchops_osborni","Brancasaurus_brancai"), label="Leptocleidia",shift=c(10,0.5),pos=4)
addNodeLabels(PhenOutput=try, phy=TREE.temp, taxa=c("Styxosaurus_snowii","Libonectes_atlasense"),  label="Elasmosauridae",shift=c(5,0.5),pos=3)
addNodeLabels(PhenOutput=try, phy=TREE.temp, taxa=c("Colymbosaurus_trochanterius","Cryptoclidus_eurymerus"), label="Cryptoclididae",shift=c(15,1.2),pos=3)
addNodeLabels(PhenOutput=try, phy=TREE.temp, taxa=c("Seelyosaurus_guilelmiimperatoris","Microcleidus_tournemirensis"),  label="Microcleididae",shift=c(15,-1.4),pos=4)
addNodeLabels(PhenOutput=try, phy=TREE.temp, taxa=c("Macroplata_tenuiceps","Brancasaurus_brancai"), label="Plesiosauria",shift=c(-4,0.5),pos=2, size=1.3)
addNodeLabels(PhenOutput=try, phy=TREE.temp, taxa=c("Kronosaurus_queenslandicus","Hauffiosaurus_longirostris"), label="Pliosauridae",shift=c(4,0.8),pos=3)
addNodeLabels(PhenOutput=try, phy=TREE.temp, taxa=c("Macroplata_tenuiceps","Rhomaleosaurus_cramptoni"), label="Rhomaleosauridae",shift=c(4,-0.3),pos=1)
addNodeLabels(PhenOutput=try, phy=TREE.temp, taxa=c("Libonectes_atlasense","Brancasaurus_brancai"), label="Xenopsaria",shift=c(12,-0.8),pos=4, size=1.3)
addNodeLabels(PhenOutput=try, phy=TREE.temp, taxa=c("Placodus_gigas","Henodus_chelyops"), label="Placodontia", shift=c(4,-0.1),pos=1)
addNodeLabels(PhenOutput=try, phy=TREE.temp, taxa=c("Corosaurus_alcovensis","Libonectes_atlasense"), label="Pistosauria",shift=c(1,1.2),pos=4, size=1.3)
legend(1,4.2,legend=leg.text,fill=leg.col, border=leg.col, bg="white", box.col="white", cex=0.7,y.intersp=0.8, title="Rate", title.adj=0.2)
}
dev.off()

RateSet=AllBranchRatesCountRatio

pdf("Count Rates.pdf",width=7,height=5)
 for (i in 1:100) {
TREE<-TreeSet[[i]]

DATA<-wholeDATA[,c("Cervical","Dorsal")]
Var<-DATA[,1]/DATA[,2]
names(Var)<-rownames(DATA)

Var<-Var[complete.cases(Var)]
RATES<-RateSet[[i]]$median.rates; names(RATES)<-RateSet[[i]]$branch
TREE<-ladderize(TREE, right=FALSE)
TREE<-drop.tip(TREE,TREE$tip.label[!TREE$tip.label %in% names(Var)])
RATES<-RATES[as.character(TREE$edge[,2])]
dif<-(max(RATES)-min(RATES))/5

leg.text<-as.character(format(round(c(max(RATES),min(RATES)+(4*dif),min(RATES)+(3*dif),min(RATES)+(2*dif),min(RATES)+dif,min(RATES)),4),scientific=FALSE))


map<-TREE$edge.length   
names(map)<-as.character(TREE$edge[,2])
maps<-list(); for(j in 1:length(map)) {maps[[j]]<-map[j]}
TREE.temp<-TREE
TREE.temp$maps<-maps

#Code added from the geiger plot.rjmcmc function
ests <- cur.rates <- RATES
colors <- list(branches = 256, legend = 17, missing = 1)
ms <- median(ests, na.rm=TRUE)
mm <- sapply(ests, function(x) x - ms)
cce <- colorspace::diverge_hcl(2 * colors$branches + 1, power = 0.5)
lcce <- cce[round(seq(1, length(cce), length=colors$legend))]
e.seq <- seq(-max(abs(mm + 0.05 * ms), na.rm=TRUE), max(abs(mm + 0.05 * ms), na.rm=TRUE), length = 2 * colors$branches + 1)
lseq <- e.seq+ms
lseq <- seq(min(lseq), max(lseq), length=colors$legend)
lcce <- cce[round(seq(1, length(cce), length=colors$legend))]
ucr <- unique(cur.rates)
ucr <- ucr[!is.na(ucr)]
if (length(ucr) == 1) {
    mp <- cce[round(length(cce)/2)]
    colors.branches <- rep(mp, length(mm))
    colors.branches[is.na(mm)] <- colors$missing
} else {
    colors.branches <- sapply(mm, function(x) {
    if (is.na(x)) {
        return(colors$missing)
    } else {
        cce[which(min(abs(e.seq - x)) == abs(e.seq - x))]
        }
    })
}

maxcol<-which(cce==colors.branches[names(which(RATES==max(RATES))[1])])
mincol<-which(cce==colors.branches[names(which(RATES==min(RATES))[1])])	

leg.col<-cce[round(seq.int(maxcol,mincol,length.out=6))]

treeheight<-max(vcv(TREE.temp))
y<-c(round(min(Var)-(0.1*max(Var))):round(max(Var)+(0.1*max(Var))))
x<-seq(0,treeheight,treeheight/(max(y)-min(y)))


treeheight<-max(vcv(TREE.temp))
y<-c(round(min(Var)-(0.1*max(Var))):round(max(Var)+(0.1*max(Var))))
x<-seq(0,treeheight,treeheight/(max(y)-min(y)))

par(mai=c(0.5,0.5,0.2,0.2),mgp=c(1.5,0.5,0), las=1)
plot(x,y, type="n", axes=FALSE,ylab="Count Ratio", xlab="Mya", cex.lab=0.7)
abline(v=c(tbound,jbound,cbound,pbound),col="grey",lwd=1.5,lty=2)
abline(v=TREE.temp$root.time-c(247.2,237,174.1,163.5,100.5),col="grey",lwd=1.2,lty=3)
axis(2,cex.lab=0.7,cex.axis=0.7)
axis(side = 1, at = xat, labels = xlabels, tck=-.05, cex.lab=0.7,cex.axis=0.7)
        
try <- phenogram2(TREE.temp,Var,colors=colors.branches,fsize=0,spread.labels=F, add=TRUE)
addNodeLabels(PhenOutput=try, phy=TREE.temp, taxa=c("Dolichorhynchops_osborni","Brancasaurus_brancai"), label="Leptocleidia",shift=c(18,0.4),pos=4)
addNodeLabels(PhenOutput=try, phy=TREE.temp, taxa=c("Callawayasaurus_colombiensis","Libonectes_atlasense"),  label="Elasmosauridae",shift=c(3,0.6),pos=3)
addNodeLabels(PhenOutput=try, phy=TREE.temp, taxa=c("Colymbosaurus_trochanterius","Cryptoclidus_eurymerus"), label="Cryptoclididae",shift=c(1,0.8),pos=3)
addNodeLabels(PhenOutput=try, phy=TREE.temp, taxa=c("Seelyosaurus_guilelmiimperatoris","Microcleidus_tournemirensis"),  label="Microcleididae",shift=c(2,-1.2),pos=4)
addNodeLabels(PhenOutput=try, phy=TREE.temp, taxa=c("Attenborosaurus_conybeari","Brancasaurus_brancai"), label="Plesiosauria",shift=c(-4,0.5),pos=2, size=1.3)
addNodeLabels(PhenOutput=try, phy=TREE.temp, taxa=c("Kronosaurus_queenslandicus","Hauffiosaurus_longirostris"), label="Pliosauridae",shift=c(4,0.8),pos=3)
addNodeLabels(PhenOutput=try, phy=TREE.temp, taxa=c("Attenborosaurus_conybeari","Rhomaleosaurus_cramptoni"), label="Rhomaleosauridae",shift=c(2,-0.5),pos=1)
addNodeLabels(PhenOutput=try, phy=TREE.temp, taxa=c("Libonectes_atlasense","Brancasaurus_brancai"), label="Xenopsaria",shift=c(1,-0.7),pos=4, size=1.3)
addNodeLabels(PhenOutput=try, phy=TREE.temp, taxa=c("Placodus_gigas","Henodus_chelyops"), label="Placodontia", shift=c(1,-0.2),pos=1)
addNodeLabels(PhenOutput=try, phy=TREE.temp, taxa=c("Corosaurus_alcovensis","Libonectes_atlasense"), label="Pistosauria",shift=c(4,1.4),pos=4, size=1.3)
legend(1,5.2,legend=leg.text,fill=leg.col, border=leg.col, bg="white", box.col="white", cex=0.7,y.intersp=0.8, title="Rate", title.adj=0.2)
}
dev.off()

#Figure 4 raw and contrast plots of count and unit ratios

symbols<-read.table("Symbols.txt",header=TRUE, row.names=1)
lengthsymbols<-read.table("LengthSymbols.txt")
countsymbols<-read.table("CountSymbols.txt")
legend_text<-c("Placodontia","Pachypleurosauria","Nothosauria","Pistosauria","Pliosauridae","Rhomaleosauridae","Cryptoclididae","Microcleididae", "Polycotylidae","Leptocleidia","Elasmosauridae")
legend_shapes<-c(22,24,21,21,22,24,21,21,22,24,21)
legend_colours<-c("#812B92","#812B92","#812B92","#812B92","#34B2C9","#34B2C9","#34B2C9","#34B2C9","#7FC64E","#7FC64E","#7FC64E")

close.screen(all.screens=TRUE)
pdf(file="Fig 4.pdf",width=7, height=7)
split.screen(c(2,2))

screen(1)

par(mai=c(0.5,0.5,0.2,0.2),mgp=c(1.5,0.5,0), las=1)
#length against unit length
#absolute
shapes<-symbols[match(rownames(unit_datasets[[i]]),rownames(symbols)),2]
colours<-as.character(symbols[match(rownames(unit_datasets[[i]]),rownames(symbols)),1])

plot(unit_datasets[[i]][,2],unit_datasets[[i]][,1], xlab="Unit length ratio", ylab="Length ratio",pch=shapes, bg=colours,frame.plot=F,xlim=c(0,3.5),ylim=c(0,3.5),cex.lab=0.7,cex.axis=0.7)
legend("topright", legend_text, pch=legend_shapes, pt.bg=legend_colours,bty="n",cex=0.6,pt.cex=1,yjust=0.5,y.intersp=1.2)
abline(unit_absolute_regressions[[i]],col="grey",lwd=1.5, lty=2)
text(c(3.5,3.5),c(0.2,0),c(paste("R2",formatC(round(unit_absolute_stats[i,1],2),, format='f', digits=3 ),sep="="),paste("p",round(unit_absolute_stats[i,2],4),sep="=")),cex=0.7,adj=1)


#contrast
shapes<-lengthsymbols[,2]
colours<-as.character(lengthsymbols[,1])
screen(2)
par(mai=c(0.5,0.5,0.2,0.2),mgp=c(1.5,0.5,0), las=1)
plot(unit_contrast_tables[[i]][,2],unit_contrast_tables[[i]][,1], xlab="Unit length ratio contrasts", ylab="Length ratio contrasts",pch=shapes, bg=colours,frame.plot=F,xlim=c(-0.2,0.2),ylim=c(-0.2,0.2),cex.lab=0.7,cex.axis=0.7)
abline(unit_contrast_regressions[[i]],col="grey",lwd=1.5, lty=2)
text(c(0.2,0.2),c(-0.17,-0.2),c(paste("R2", formatC(round(unit_contrast_stats[i,1],2), format='f', digits=3 ),sep="="),paste("p","0.0001",sep="<")),cex=0.7,adj=1)


#length against count
#absolute
shapes<-symbols[match(rownames(length_datasets[[i]]),rownames(symbols)),2]
colours<-as.character(symbols[match(rownames(length_datasets[[i]]),rownames(symbols)),1])
screen(3)
par(mai=c(0.5,0.5,0.2,0.2),mgp=c(1.5,0.5,0), las=1)
plot(length_datasets[[i]][,2],length_datasets[[i]][,1], xlab="Count ratio", ylab="Length ratio",pch=shapes, bg=colours,frame.plot=F,xlim=c(0,4.2),ylim=c(0,4),cex.lab=0.7,cex.axis=0.7)
abline(length_absolute_regressions[[i]],col="grey",lwd=1.5, lty=2)
text(c(4.2,4.2),c(0.3,0),c(paste("R2",formatC(round(length_absolute_stats[i,1],2), format='f', digits=3 ),sep="="),paste("p",round(length_absolute_stats[i,2],4),sep="=")),cex=0.7,adj=1)

#contrast
shapes<-lengthsymbols[,2]
colours<-as.character(lengthsymbols[,1])
screen(4)
par(mai=c(0.5,0.5,0.2,0.2),mgp=c(1.5,0.5,0), las=1)
plot(length_contrast_tables[[i]][,2],length_contrast_tables[[i]][,1], xlab="Count ratio contrasts", ylab="Length ratio contrasts",pch=shapes, bg=colours,frame.plot=F,xlim=c(-0.25,0.2),ylim=c(-0.25,0.2),cex.lab=0.7,cex.axis=0.7)
abline(length_contrast_regressions[[i]],col="grey",lwd=1.5, lty=2)
text(c(0.2,0.2),c(-0.22,-0.25),c(paste("R2",formatC(round(length_contrast_stats[i,1],2), format='f', digits=3 ),sep="="),paste("p","0.0001",sep="<")),cex=0.7,adj=1)

dev.off()

#Fig 5 – 2 Plots. Raw values and standardised contrasts of presacral count against count ratio (least squares)

close.screen(all.screens=TRUE)
split.screen(c(1,2))

screen(1)

par(mai=c(0.5,0.5,0.2,0.2),mgp=c(1.5,0.5,0), las=1)
#presacral against count 
#absolute
shapes<-symbols[match(rownames(count_datasets[[i]]),rownames(symbols)),2]
colours<-as.character(symbols[match(rownames(count_datasets[[i]]),rownames(symbols)),1])

plot(count_datasets[[i]][,2],count_datasets[[i]][,1], xlab="Presacral count", ylab="Count ratio",pch=shapes, bg=colours,frame.plot=F,xlim=c(10,100),ylim=c(0,4.2),cex.lab=0.7,cex.axis=0.7)

legend("topleft", legend_text, pch=legend_shapes, pt.bg=legend_colours,bty="n",cex=0.6,pt.cex=1,yjust=0.5,y.intersp=1.2)
abline(count_absolute_regressions[[i]],col="grey",lwd=1.5, lty=2)
text(c(100,100),c(0.2,0),c(paste("R2",formatC(round(count_absolute_stats[i,1],2), format='f', digits=3 ),sep="="),paste("p","0.0001",sep="<")),cex=0.7,adj=1)

#contrast
screen(2)
par(mai=c(0.5,0.5,0.2,0.2),mgp=c(1.5,0.5,0), las=1)
shapes<-countsymbols[,2]
colours<-as.character(countsymbols[,1])
plot(count_contrast_tables[[i]][,2],count_contrast_tables[[i]][,1], xlab="Presacral count contrasts", ylab="Count ratio contrasts",pch=shapes, bg=colours,frame.plot=F,xlim=c(-10,10),ylim=c(-0.22,0.22),cex.lab=0.7,cex.axis=0.7)
abline(count_contrast_regressions[[i]],col="grey",lwd=1.5, lty=2)
text(c(10,10),c(-0.20,-0.22),c(paste("R2",signif(count_contrast_stats[i,1],3),sep="="),paste("p","0.0001",sep="=")),cex=0.7,adj=1)

dev.off()

#Fig. 6 Cervicals against dorsals
data<-DataSets[[i]]
tree<-ladderize(TreeSet[[i]], right=FALSE)
data<-data[,c(4,5)]
data<-data[complete.cases(data),]
tree<-drop.tip(tree, which(is.na(match(tree$tip.label,rownames(data)))))
tree$node.labels<-c(1:Nnode(tree))
contrasts<-apply(data, 2, pic, tree)
name<-"raw"
xlab<-"Cervical"
ylab<-"Dorsal"
xlim=c(-5,5)
ylim=c(-5,5)

close.screen(all.screens=TRUE)

dev.new(width=7,height=4)
split.screen(c(1,2))

screen(1)

par(mai=c(0.5,0.5,0.5,0.2),mgp=c(1.5,0.5,0), las=1)
#absolute
shapes<-symbols[match(rownames(count_datasets[[i]]),rownames(symbols)),2]
colours<-as.character(symbols[match(rownames(count_datasets[[i]]),rownames(symbols)),1])
plot(contrasts[,1],contrasts[,2],xlab=xlab, ylab=ylab,pch=21, bg="white", col="white", main=name, frame.plot=F,xlim=xlim,ylim=ylim,cex.lab=0.7,cex.axis=0.7)
abline(h=0,col="grey",lwd=1.5, lty=4)
abline(v=0,col="grey",lwd=1.5, lty=4)
abline(0,-1,col="grey",lwd=1.5, lty=2)
points(contrasts[,1],contrasts[,2],pch=countsymbols[,2], bg=as.character(countsymbols[,1]))
text(contrasts[,1],contrasts[,2],rownames(count_contrast_tables[[i]]))
legend(x=-5,y=2.8, legend_text[1:6], pch=legend_shapes[1:6], pt.bg=legend_colours[1:6],bty="n",cex=0.6,pt.cex=1,yjust=0,y.intersp=0.9)
legend(x=-0.6, y=3.2, legend_text[7:11], pch=legend_shapes[7:11], pt.bg=legend_colours[7:11],bty="n",cex=0.6,pt.cex=1,yjust=0,y.intersp=0.9)

screen(2)

par(mai=c(0.5,0.5,0.5,0.2),mgp=c(1.5,0.5,0), las=1)
data<-log(data)
contrasts2<-apply(data, 2, pic, tree)
name<-"logged"
xlab<-"ln(Cervical)"
ylab<-"ln(Dorsal)"
xlim=c(-0.23,0.23)
ylim=c(-0.23,0.23)

plot(contrasts2[,1],contrasts2[,2], xlab=xlab, ylab=ylab,pch=21, main=name, bg="white", col="white",frame.plot=F,xlim=xlim,ylim=ylim,cex.lab=0.7,cex.axis=0.7)
abline(h=0,col="grey",lwd=1.5, lty=4)
abline(v=0,col="grey",lwd=1.5, lty=4)
abline(0,1,col="grey",lwd=1.5, lty=2)
points(contrasts2[,1],contrasts2[,2], pch=countsymbols[,2], bg=as.character(countsymbols[,1]))
text(contrasts2[,1],contrasts2[,2],rownames(count_contrast_tables[[i]]))
